# Supplementary material for: Identification of Marker Peptides for the Whey Protein Quantification in Edam-Type Cheese
Source: Foods. 2023 May 15;12(10):2002. doi: 10.3390/foods12102002 (PMC10217457; doi:10.3390/foods12102002)
Supplement: Supplementary file 1 [file foods-12-02002-s001.zip]

Archive with 1 entries (1 files):
- foods-2372079-supplementary.pdf
